# Supplementary material for: Lactation opposes pappalysin‐1‐driven pregnancy‐associated breast cancer
Source: EMBO Mol Med. 2016 Mar 8;8(4):388–406. doi: 10.15252/emmm.201606273 (PMC4818749; doi:10.15252/emmm.201606273)
Supplement: Supplementary file 2 — Source Data for Appendix [file EMMM-8-388-s006.zip]

Archive with 2 entries (2 files):
- Source data fig. S4.pdf
- Source data figure S7.pdf
